# Supplementary material for: Understanding Equity, Diversity, and Inclusion Within Canadian Radiation Oncology Training Programs: A National Survey of Residents and Fellows
Source: Curr Oncol. 2025 Nov 6;32(11):623. doi: 10.3390/curroncol32110623 (PMC12650942; doi:10.3390/curroncol32110623)
Supplement: Supplementary file 1 [file curroncol-32-00623-s001.zip]

Archive with 1 entries (1 files):
- curroncol-3912943-supplementary.pdf
